# Supplementary material for: The ECM and tissue architecture are major determinants of early invasion mediated by E-cadherin dysfunction
Source: Commun Biol. 2023 Nov 8;6:1132. doi: 10.1038/s42003-023-05482-x (PMC10632478; doi:10.1038/s42003-023-05482-x)
Supplement: Supplementary file 4 — Supplementary Data 1 [file 42003_2023_5482_MOESM4_ESM.xlsx]

## Sheet: Extrusion assays
FIGURE 2
Extrusive capacity of E-cadherin mutant cells
	Basal extrusion rate (%)
	Mock:WT	WT:WT	A634V:WT	R749W:WT	V832M:WT	Mock:Mock	A634V:A634V	R749W:R749W	V832M:V832M
Experiment 1	19.23	21.84		48.09	57.67		41.67		59.38
Experiment 2	53.85	17.11	22.46	52.44		14.58	17.43	31.25	15.07
Experiment 3	35.67	4.55	28.57	48	20.72	49.21	8.33	45.45	15.17
Experiment 4	32.78	5.95	17.18	31.14	29.44	15.52	11.76	8.25	20.1
Experiment 5		4.97	6.32		33.78	10.43	4.67	5.1	7.89
	Apical extrusion (%)
	Mock:WT	WT:WT	A634V:WT	R749W:WT	V832M:WT	Mock:Mock	A634V:A634V	R749W:R749W	V832M:V832M
Experiment 1	80.77	78.16		51.91	42.33		58.33		40.63
Experiment 2	46.15	82.89	77.54	47.56		85.42	82.57	68.75	84.93
Experiment 3	64.33	95.45	71.43	52	79.28	50.79	91.67	54.55	84.83
Experiment 4	59.56	94.05	82.82	68.86	70.56	84.48	88.24	91.75	79.9
Experiment 5		95.03	93.68		71.6	89.57	95.33	94.9	92.11
